# Supplementary material for: Synthetic Surrogates of Collagen-Rich Microenvironments: Integrating Modular Bioactive Fibrillar Structure and Tunable Viscoelasticity via Multifunctional Assembling Peptides
Source: ACS Cent Sci. 2026 May 16;12(6):777–88. doi: 10.1021/acscentsci.5c02175 (PMC13306593; doi:10.1021/acscentsci.5c02175)
Supplement: Supplementary file 2 [file oc5c02175_si_002.zip]

Archive with 10 entries (9 files):
- Supplemental videos/
- Supplemental videos/Video S1 - VBF gel formulation.avi
- Supplemental videos/Video S2 - VBF gel formulation.avi
- Supplemental videos/Video S3 - VBF gel formulation.avi
- Supplemental videos/Video S4 - VF gel formulation.avi
- Supplemental videos/Video S5 - VF gel formulation.avi
- Supplemental videos/Video S6 - VF gel formulation.avi
- Supplemental videos/Video S7 - E gel formulation.avi
- Supplemental videos/Video S8 - E gel formulation.avi
- Supplemental videos/Video S9 - E gel formulation.avi
